# Supplementary material for: Montelukast for bronchiolitis obliterans syndrome after lung transplantation: A randomized controlled trial
Source: PLoS One. 2018 Apr 6;13(4):e0193564. doi: 10.1371/journal.pone.0193564 (PMC5889063; doi:10.1371/journal.pone.0193564)
Supplement: S1 File — (XLSX) [file pone.0193564.s006.xlsx]

## Sheet: Sheet1
Naam Patient	AZI (ja/nee)	Inclusion	BOS 1	MLK=1	Sex	Age	Type	disease	PY	BMI	AR	Number	LB	Number	Infections	Number	chronische rejectie	date to	death	date to	BEST FEV1 L	Beste FEV1 %	FEV1 L -6M	FEV1 -6M %	FEV1L -3M	FEV1 -3M %	FEV1 L 0M	FEV1 0M %	FEV1 L +3M	FEV1 +3M %	FEV1 L +6M	FEV1 +6M %	FEV1 L 1Y	FEV1 1Y	Treatment	BAL/0RP
				PLAC=0														CLAD																		dag MTL
																																				%neutr	tot neutro	%lymfo	Tot lymfo	tot eosin	%eosin	tot cWBC	IL6	IL8	CRP
1	ja	1	1	1	F	65	SLTX	IPF	20	34.8	0	/	0	/	0	/	1	72.73	1	12.4	2.08	99	1.89	93	1.58	78	1.55	76	1.85	91	1.71	84	/	/	P	13.6	0.001904	9.4	0.001316	0.6	8.4e-05	0.014	1.913	40.26	3.1
2	ja	2	1	0	M	60	SLTX	IPF	1.5	28.3	0	/	0	/	0	/	1	74.3	0	/	2.34	63	1.75	48	1.82	50	162	45	1.84	51	1.74	48	1.72	49	I+P	1.6	0.000496	3.6	0.001116	0	0	0.031	0.608	13.895	1
3	ja	3	1	0	F	64	SLTX	IPF	26	31.2	0	/	0	/	0	/	1	15.9	0	/	2.43	124	2.34	122	2.17	111	1.61	83	1.31	63	1.4	72	1.28	66	I+N	12	0.00684	5.6	0.003192	1.4	0.000798	0.057	2.012	287.343	<0,6
4	ja	4	1	1	M	64	SSLTx	COPD	45	19.8	0	/	0	/	0	/	1	117.1	0	/	4.12	122	3.2	101	3.24	102	3.09	98	3.1	98	3.03	96	2.88	92	I+P	/	/	/	/	/	/	/	/	/	/
5	ja	5	1	0	F	53	HL	PHT	7	28	0	/	0	/	0	/	1	72	0	/	3.48	122	2.87	104	2.66	96	2.63	93	2.54	92	2.59	96	2.01	74	I+P	1.4	0.001554	7.8	0.008658	0	0	0.111	1.386	34.205	0.9
6	ja	6	0	1	F	61	SSLTx	CF	30	27.5	0	/	0	/	0	/	1	48.5	0	/	2.97	140	2.67	130	2.41	117	1.84	90	1.81	89	1.55	76	1.29	64	I+P	2	0.0003	7.4	0.00111	0.2	3e-05	0.015	0.485	20.987	1.2
7	ja	7	0	1	M	64	SLTx	COPD	35	18.5	0	/	0	/	1	2	1	76.5	1	11.4	1.76	54	1.48	47	1.17	37	1.04	33	1.14	36	1.16	36	/	/	I+P	2	0.00022	0.4	4.4e-05	0	0	0.011	10.12	128.429	4.8
8	ja	8	0	0	M	66	SLTx	COPD	30	16.2	0	/	0	/	0	/	1	53.6	1	12.4	1.79	77	1.07	47	0.99	43	0.8	35	0.97	43	0.76	34	/	/	P	70.8	0.254172	4.2	0.015078	0	0	0.359	31.97	200.794	1.2
9	JA	9	0	1	F	65	SLTx	COPD	60	33.7	0	/	0	/	0	/	1	36.1	0	/	1.58	79	1.06	55	1.08	56	0.89	47	0.81	43	0.7	37	0.58	30	C+P	72	0.49968	7.2	0.049968	1.4	0.009716	0.694	0.029	57.414	4.1
10	ja	10	0	1	F	69	SLTx	COPD	40	18.1	0	/	0	/	0	/	1	49	0	/	1.94	92	1.4	67	1.33	64	1.05	51	1.17	57	1.16	57	1.12	55	I+P	0.2	/	2	/	0	/	0.145	0	7.371	<0,6
11	ja	11	0	0	F	59	SSLTx	COPD	37	16.1	0	/	0	/	0	/	1	29	0	/	2.07	81	1.94	76	1.46	57	1.24	48	1.3	51	1.27	50	1.24	49	I+N	41.2	0.028428	9.6	0.006624	0	0	0.069	0	32.217	<0,6
12	ja	12	0	1	M	62	SSLTx	IPF	0	25	0	/	0	/	0	/	1	53.1	0	/	2.91	87	1.99	62	1.82	57	1.64	51	1.77	55	1.69	53	1.77	55	P	3.8	0.001368	19.6	0.007056	0.8	0.000288	0.036	0.2507	11.555	<0,6
13	ja	13	1	0	M	65	SSLTx	COPD	14	25.3	0	/	0	/	0	/	1	94.7	0	/	4.5	134	3.09	99	2.59	83	2.97	96	2.97	94	3.19	101	3.14	101	I+P	5	0.0062	4.6	0.005704	0	0	0.124	16.473	597.616	10
14	ja	14	1	1	M	66	SSLTx	COPD	40	27.4	0	/	0	/	0	/	1	3.6	0	/	3.37	98	/	/	2.89	83	2.52	73	3.12	91	2.87	83	3.33	97	C+P	31.4	0.049926	2.4	0.003816	0.2	0.000318	0.159	1.898	89.153	29
15	ja	15	1	0	F	43	SSLTx	PHT	26	30.1	0	/	0	/	1	2	1	53.2	1	8.1	2.88	111	2.26	87	2.11	81	2.12	82	2.01	78	1.5	58	/	/	C+P	0.4	0.00052	1.2	0.00156	0.2	0.00026	0.13	0.567	12.043	3.1
16	ja	16	1	1	M	60	SSLTx	COPD	18	19.1	0	/	0	/	0	/	1	63.3	0	/	3.68	127	3.18	110	2.98	102	2.87	98	3.16	108	3.17	110	3	104	P	1.2	0.000252	1.4	0.000294	0	0	0.021	2.149	134.524	8.4
17	ja	17	1	1	F	63	SSLTx	COPD	70	29.3	0	/	0	/	0	/	1	47.7	0	/	2.76	126	2.26	105	2.25	105	2.08	98	2.16	102	2.18	103	2.13	102	P	21.2	0.025228	2	0.00238	0	0	0.119	1.05384	5.623	/
18	ja	18	1	0	F	62	SSLTx	COPD	35	26	0	/	0	/	0	/	1	53.9	0	/	3.45	144	2.71	120	2.53	112	2.66	114	2.78	119	2.63	114	2.36	102	P	1	0.00034	21.2	0.007208	0.6	0.000204	0.034	1.44398	2.82	1.8
19	ja	19	1	1	M	57	SSLTx	COPD	15	25.1	0	/	0	/	0	/	1	21.7	0	/	3.43	89	3.43	89	2.86	74	2.69	70	2.67	74	2.78	78	2.28	64	I+N	0.2	5.2e-05	7.6	0.001976	0	0	0.026	1.009	37.25	2.1
20	ja	20	1	1	F	41	SSLTx	PHT	0	29.3	0	/	0	/	0	/	1	100.3	0	/	2.34	77	1.7	60	1.44	52	1.52	55	1.45	53	1.35	48	1.39	51	p+m	50.2	0.058734	4.6	0.005382	4.8	0.005616	0.117	0.611	33.74	11
21	ja	21	0	0	F	66	SSLTx	COPD	30	24.7	0	/	0	/	1	1	1	178.2	0	/	2.71	129	1.76	97	4.64	90	1.2	67	1.54	86	1.34	75	1.31	74	C+P	/	/	/	/	/	/	/	/	/	/
22	ja	22	1	0	F	57	SSLTx	COPD	44	18.9	0	/	0	/	0	/	1	38.7	0	/	2.44	89	2.14	80	2	75	1.76	66	1.57	59	1.28	48	1.19	45	N	3.2	0.001952	0.6	0.000366	0	0	0.061	0.570753	19.369	6.3
23	ja	23	0	0	F	60	SSLTx	COPD	30	28.2	0	/	0	/	0	/	1	41.9	0	/	2.86	135	2.42	119	2.28	114	1.68	84	1.48	73	1.43	71	1.53	76	N+C	24.6	0.030504	23	0.02852	0.4	0.000496	0.124	2143	/	/
24	ja	24	1	0	F	63	SSLTx	COPD	30	24.2	0	/	1	B3	1	2	1	22.1	0	/	2.02	95	1.62	75	1.59	74	1.49	69	1.53	71	1.39	64	1.25	59	C+P	85	1.0081	4	0.04744	0	0	1.186	1.514	20.835	2.8
25	Ja	25	0	1	F	55	SSLTx	COPD	30	18.9	0	/	0	/	1	1(viraal)	1	59.7	0	/	2.74	111	2.13	88	1.91	80	0.97	40	0.9	37	0.69	29	0.79	33	C+P	90.5	0.411775	0.4	0.00182	2.2	0.01001	0.455	0.97	181.082	2.1
26	ja	26	0	1	F	65	SSLTx	COPD	30	28.9	0	/	0	/	0	/	1	57.5	0	/	2.24	118	1.79	98	1.87	104	1.37	76	1.14	64	0.97	54	1	57	I+P	7.8	0.002574	19	0.00627	0.2	6.6e-05	0.033	0	93.043	/
27	ja	27	1	0	M	52	SSLTx	COPD	3	24.2	0	/	1	2(B1-B2)	1	1(schimmel)	1	21	0	/	2.87	86	2.8	83	2.73	82	2.28	69	2.4	72	2.26	69	2.61	79	C+P	2	0.00078	7.2	0.002808	0.4	0.000156	0.039	/	/	/
28	ja	28	1	0	M	65	SSLTx	COPD	80	29	0	/	1	1(B1)	0	/	1	41.4	0	/	2.42	77	1.96	63	1.94	62	1.87	61	2.03	66	2.01	66	2.02	66	I+P	1.4	0.000994	15.6	0.011076	0.8	0.000568	0.071	0.801	21.528	/
29	ja	29	1	0	M	63	SSLTx	COPD	30	28	0	/	0	/	1	2(viraal)	1	31.5	0	/	2.66	90	2.36	81	2.22	76	1.95	68	1.62	52	1.41	49	1.15	40	I+P	63.4	0.027896	8.6	0.003784	1.8	0.000792	0.044	1.024	33.767	1.7
30	ja	30	1	1	V	57	SSLTx	COPD	60	27.5	0	/	0	/	0	/	1	56.7	0	/	2.47	118	2.22	104	2.05	96	1.75	83	1.67	79	1.39	66	/	/	I+P	2.2	0.00968	2.5	0.011	0	0	0.44	0	70.905	2.4
